# Supplementary material for: Short senolytic or senostatic interventions rescue progression of radiation-induced frailty and premature ageing in mice
Source: eLife. 2022 May 4;11:e75492. doi: 10.7554/eLife.75492 (PMC9154747; doi:10.7554/eLife.75492)
Supplement: Figure 6—source data 1. [file elife-75492-fig6-data1.zip]

Archive with 1 entries (1 files):
- Figure 6B  Source data 2.pdf
